# Supplementary material for: Potato Consumption and Risk of Cardiovascular Disease in a Harmonized Analysis of Seven Prospective Cohorts
Source: Nutrients. 2025 Jan 26;17(3):451. doi: 10.3390/nu17030451 (PMC11820226; doi:10.3390/nu17030451)
Supplement: Supplementary file 1 [file nutrients-17-00451-s001.zip]

Archive with 1 entries (1 files):
- nutrients-3439793-supplementary.pdf
